# Supplementary material for: Hypoxia and hypoxia mimetics differentially modulate histone post-translational modifications
Source: Epigenetics. 2020 Jul 1;16(1):14–27. doi: 10.1080/15592294.2020.1786305 (PMC7889154; doi:10.1080/15592294.2020.1786305)
Supplement: Supplemental Material [file KEPI_A_1786305_SM8513.zip]

Archive with 12 entries (12 files):
- Figure S1.jpg
- Figure S10.jpg
- Figure S11.jpg
- Figure S12.jpg
- Figure S2.jpg
- Figure S3.jpg
- Figure S4.jpg
- Figure S5.jpg
- Figure S6.jpg
- Figure S7.jpg
- Figure S8.jpg
- Figure S9.jpg
